# Supplementary material for: Ketamine‐induced uropathy: A narrative systemic review of surgical outcomes of reconstructive surgery
Source: BJUI Compass. 2023 Apr 19;4(4):377–84. doi: 10.1002/bco2.239 (PMC10268589; doi:10.1002/bco2.239)
Supplement: Supplementary file 1 — Data S1. Supporting Information [file BCO2-4-377-s001.xlsx]

## Sheet: Data
																			Legend:						VUR = Vesicoureteral Reflux						ABC = Anastetic Bladder Capacity
																			KC=Ketamine Cystitis						MVV = Maximum Voided Volume						MBC = Maximum Bladder Capacity = Functional Blader Capacity
																			Q Max = Maximum Flow Rate						CBC = Cystometric BladderCapacity						CBC = Cystometric Bladder Capacity
Refrence	Type of Article	Year Range	# of Patients That Underwent Surgery	# of Males	# of Females	Avearge Age	Duration of Ketamine Use in Years	Symptoms	Indications for Surgery	Type of Surgery	Pre-op Hydronephrosis	Pre-op Serum Creatinine	Pre-op MVV	Prost-op MVV	Pre-op Q Max	Post-op Q Max	Pre-op PVR	Post-op PVR	Pre-op Compliance	Post-op Compliance	Pre-op Frequency	Post-op Frequency	Pre-op Nocturia	Post-op Nocturia	Pre-op CBC	Post-op CBC	Pre-op UTI (Cystitis or Pyrol)	Post-op UTI (Cystitis or Pyrol)	Pre-op VUR	Post-op VUR	Pre-op ABC	Post-op ABC	Pre-op MBC	Post-op MBC	Pre-op Pain	Post-op Pain	Pre-op Strictures	Post-op Strictures	Follow Up (Months)	Complications	Reoperations Open/ robotic/ laproscopic Endoscopic/ percotanious	Post-op Symptoms
Jhang, Jia-Fong, et al. “Patient Characteristics for Different Therapeutic Strategies in the Management Ketamine Cystitis.” Neurourology and Urodynamics, vol. 36, no. 3, 2016, pp. 687–691., doi:10.1002/nau.22996.	Case Study	2007-2015	28	11	17	28.5	4.54	Dysuria, urinary urgency/ frequency, and bladder pain	MBC <300 ml with upper urinary tract damage. Intractable bladder symptoms after treatment. Urge to change bladder condition. Small functional bladder capacity persists.	Augmentation Enterocystoplasty	8	N/A	44.2	250.7	6.94	13.7	8.08	82.6	11.2	54	28	18	17/28	1	N/A	N/A	18/28	10	12	1	N/A	N/A	169.3	327	23	3	N/A	N/A	31.6	0	Ten patients who reused ketamine had persistent bladder pain or recurrent bladder pain after AE. One of them had to remove his native bladder because of intractable bladder pain.	Although all patients could void spontaneously after AE, three (two female and one male) needed CISC to empty their bladder. 2 had large PVR and 9 had Dysuria
Chung, Shiu-Dong, et al. “Augmentation Enterocystoplasty Is Effective in Relieving Refractory Ketamine-Related Bladder Pain.” Neurourology and Urodynamics, vol. 33, no. 8, 2013, pp. 1207–1211., doi:10.1002/nau.22477.	Case Study	2009-2012	14	4	10	26.7	3.82	Dysuria, urinary urgency/frequency, and bladder pain. low compliant bladder and suffered from aggravated bladder pain while the urine volume retained in the bladder increased.	All patients who underwent AE had a small cystometric bladder capacity (CBC) of less than 100ml, or low bladder compliance with or without VUR. The indications for ureteral reimplantation in this study were Gr 3–4 VUR at low intravesical pressure as demonstrated in VUDS, severe ureteral obstruction causing hydronephrosis. Ureteral reimplantation was not performed in patients with Gr 1 or 2 VUR.	Augmentation Enterocystoplasty (9) andUreteral Reimplantation (5)	9	1.21	N/A	N/A	6.94	15.2	8.5	31.9	17.3	31.1	29.6	11.9	13.6	5.3	50.9	309.2	12	5	8	3	N/A	N/A	36.9	325	9	3	N/A	N/A	17.4	No major complications noted	Postopera- tive cystoscopy was performed for specific indications includ-ing hematuria, refractory bladder pain or recurrent urinary tract infection.	Four patients had symptoms flared up after AE due to ketamine reuse. All of these four patients had bladder pain relapse and UTI recurrence, but their FBC remained improved as compared to baseline.
Peng, Chiung-Hui, et al. “Pregnancy With a Successful Vaginal Delivery Following Augmentation Enterocystoplasty for Ketamine Cystitis: A Case Report.” International Neurourology Journal, vol. 20, no. 4, 2016, pp. 371–373., doi:10.5213/inj.1632542.271.	Case Report	N/A	1	0	1	25	1	Urinary frequency, intermittent gross hematuria, lower abdominal pain (pain score, 8 out of 10) and frequent admissions due to acute pyelonephritis.	N/A	Augmentation Enterocystoplasty	N/A	0.6	40	144.7	10	10.3	N/A	4.2	N/A	N/A	High	N/A	Present	N/A	39	N/A	N/A	N/A	N/A	N/A	N/A	N/A	N/A	150	1	N/A	N/A	N/A	6	N/A	N/A	N/A
Chen, Yen‐Chang, et al. “Vascular Fibrinoid Necrosis in the Urinary Bladder of Ketamine Abusers: A New Finding That May Provide a Clue to the Pathogenesis of Ketamine‐Induced Vesicopathy.” LUTS: Lower Urinary Tract Symptoms, vol. 11, no. 2, 2018, doi:10.1111/luts.12221.	Case Report	0	2	0	2	31	6.5	Increased urinary frequency and bladder pain for 7 years	N/A	Augmentation Enterocystoplasty	N/A	N/A	85	N/A	N/A	N/A	N/A	N/A	Poor	N/A	Severe	N/A	1	N/A	N/A	N/A	N/A	N/A	N/A	Low Grade	N/A	N/A	150	275	Severe	N/A	N/A	N/A	0.3	N/A	N/A	N/A
Lee, Yu Khun, and Hann-Chorng Kuo. “Clinical Outcome of Augmentation Enterocystoplasty for Patients with Ketamine-Induced Cystitis.” Urological Science, vol. 27, no. 2, 2016, doi:10.1016/j.urols.2016.05.130.	Retrospective Review	2009-2014	26	12	14	28.5	4.7	All patients presented with dysuria, urinary urgency/frequency, and bladder pain.	(CBC) of less than 100 mL or low bladder compliance with or without VUR	Augmentation Enterocystoplasty	9	N/A	44.1	250.7	6.94	13.7	8.08	82.6	11.1	54	26	18	N/A	N/A	100	N/A	19	10	5	1	N/A	N/A	52.7	327	20	10	N/A	N/A	26	Complications included postoperative intestinal obstruction in one patient, short-term urine leakage in one patient, and dysuria due to narrowing requiring transurethral incision of the enterovesical anastomosis in 2 patients	One of those who resued ketamine patients, the native bladder was removed because of intractable bladder pain.	Persistent or recurrent bladder pain was noted in 10 patients who reused ketamine after AE.
Zhong, Dewen, et al. “Bladder Leiomyosarcoma in a Patient with Chronic Ketamine Abuse: A Case Report.” Canadian Urological Association Journal, vol. 9, no. 7-8, 2015, p. 514., doi:10.5489/cuaj.2662.	Case Report	N/A	1	1	0	31	5	Macroscopic hematuria and suprapubic discomfort during micturition blood pressure of 131/96 mmHg and a heart rate of 103 bpm.	N/A	Augmentation Enterocystoplasty	N/A	N/A	N/A	N/A	N/A	N/A	N/A	N/A	N/A	N/A	N/A	N/A	N/A	N/A	N/A	N/A	N/A	N/A	N/A	N/A	N/A	N/A	N/A	N/A	N/A	N/A	N/A	N/A	24	N/A	N/A	N/A
Mui, Wing Ho, et al. “Primary Yolk Sac Tumour of the Urinary Bladder: A Case Report and Review of the Literature.” Oncology Letters, vol. 7, no. 1, 2013, pp. 199–202., doi:10.3892/ol.2013.1670.	Case Report	N/A	1	0	1	31	7	Bilateral hydronephrosis and gross haematuria	N/A	Radical cystectomy and T-pouch orthotopic substitution cystoplasty (neobladder)	N/A	48.9	N/A	N/A	N/A	N/A	N/A	N/A	N/A	N/A	N/A	N/A	N/A	N/A	N/A	N/A	N/A	N/A	N/A	N/A	N/A	N/A	N/A	N/A	N/A	N/A	N/A	N/A	N/A	N/A	Appendicitis with intra-abdominal abscess formation requiring laparotomy, intensive care and prolonged post-operative management.	Enlarged paraaortic lymph nodes
Sihra, Néha, et al. “The Effects of Recreational Ketamine Cystitis on Urinary Tract Reconstruction - a Surgical Challenge.” BJU International, vol. 121, no. 3, 2018, pp. 458–465., doi:10.1111/bju.14094.	Retrospective Review	2007-2017	15	N/A	N/A	N/A	N/A	Patients presented with bladder pain and severe LUTS; nine (20%) had visible haematuria. Three patients (6.8%) had a significantly impaired GFR (<35 mL/min/1.73 m2) on referral. One of these three patients with a GFR of 18 mL/min/1.73 m2 had their obstructive uropathy managed acutely with bilateral nephrostomy drainage	Refractory symptoms (generally functional capacity <200 mL), significant compliance loss (compliance pressures 40 cmH20 or worse) and/or upper tract compromise.	One patient elected to have an ileal conduit for bladder pain. Seven patients underwent cystectomy plus neobladder, of which four had a Mitrofanoff channel (apendix Stoma) and one underwent bilateral ureteric re-implantation. The remaining six patients underwent augmentation cystoplasty, of which four had a Mitrofanoff channel and two had concurrent ureteric re-implantation.	N/A	N/A	N/A	N/A	N/A	N/A	N/A	N/A	Significant loss	N/A	N/A	N/A	N/A	N/A	N/A	N/A	N/A	N/A	Concomitant	N/A	N/A	N/A	N/A	N/A	N/A	N/A	N/A	N/A	N/A	10 had one or more postoperative complication(s) requiring intervention, and three of these 10 had subsequent further complications. Complications included two uretero- ileal leaks, three ureteric strictures, one ileo-colonic anastomotic leak, one adhesional small bowel obstruction with ischaemia, two chronic renal failures, one high pressure detrusor overactivity (DO), and one urosepsis.	Ureteric re-implantation. Bilateral nephrostomies followed by antegrade stents. Intermittent self-catheterisation. Laparotomy, small bowel resection, adhesiolysis and ureteric re-implantation. Left kidney transplant. Nephrostomy, followed by ureteric stent. Laparotomy, peritoneal washout, drainage of subphrenic collection and end colostomy. Bilateral nephrostomies.	N/A
Raison, N. T. J., et al. “Autotransplantation for the Management of Ketamine Ureteritis.” Case Reports, vol. 2015, no. apr09 1, 2015, doi:10.1136/bcr-2014-207652.	Case Report	N/A	1	1	N/A	33	N/A	Persistent dysuria, frequency and frank haematuria.	Worsening symptoms	Subtotal cystectomy with Studer orthotopic reconstruction (neobladder)	N/A	N/A	N/A	N/A	N/A	N/A	N/A	N/A	N/A	N/A	N/A	N/A	N/A	N/A	N/A	N/A	N/A	N/A	N/A	N/A	N/A	N/A	N/A	N/A	N/A	N/A	N/A	N/A	N/A	Developed complete obstruction of the proximal right ureter.	Right autotransplantation was performed first. Mobilization was complicated by the inflamed ureter which was firmly adherent to the IVC. Two renal arteries and a single renal vein were divided, and the kidney was explanted and perfused. The renal arteries were anastomosed end-to-side to the right common and external iliac arteries. The renal vein was anastomosed to the right external iliac vein b…	Nephrogenic diabetes insipidus. In combination with bicarbonate loss from the ileal neobladder and resultant dehydration, there has been further deterioration of the patient’s renal function with an eGFR of 20 mL/min/1.73 m2.
Ng, Chi-Fai, et al. “Clinical Outcomes of Augmentation Cystoplasty in Patients Suffering from Ketamine-Related Bladder Contractures.” International Urology and Nephrology, vol. 45, no. 5, 2013, pp. 1245–1251., doi:10.1007/s11255-013-0501-4.	Retrospective Review	2006-2011	4	1	3	27	8	Irritative urinary symptoms, including frequency, nocturia, urgency and/or severe pelvic pain and dysuria.	Detrusor overactivity	Augmentation cystoplasty	4	Abmormal	N/A	N/A	N/A	N/A	N/A	N/A	N/A	N/A	N/A	N/A	N/A	N/A	N/A	N/A	N/A	N/A	N/A	1	N/A	N/A	37.5	450	N/A	N/A	N/A	2	35.3	Strictures (Patients 1 and 2) after surgery, which may have contributed to the renal impairment [serum creatinine levels: Patient 1—raised from a post-operative level of 173 mmol/L (GFR = 43 mL/min/1.73 m2) to 1,067 mmol/L (GFR = 5 mL/min/1.73 m2) and Patient 2— raised from a post-operative level of 83 mmol/L (GFR = 81 mL/min/1.73 m2) to 145 mmol/L (GFR = 42 mL/min/1.73 m2)].	Patient 1 underwent surgery and his serum creatinine level improved to 350 mmol/ L (GFR = 19 mL/min/1.73 m2;).	Two patients required clean intermittent catheterization
Yong, Guo Liang, et al. “Resonance Metallic Ureteric Stent in a Case of Ketamine Bladder Induced Bilateral Ureteric Obstruction with One Year Follow Up.” International Journal of Surgery Case Reports, vol. 8, 2015, pp. 49–51., doi:10.1016/j.ijscr.2015.01.008.	Case Report	N/A	1	N/A	1	31	N/A	Severe lower urinary tract symptoms and haematuria and intermittent urinary tract infections.	Sepsis, acute kidney injury, or pyonephrosis.	Ilateral nephrostomy drainage	1	N/A	N/A	N/A	N/A	N/A	N/A	N/A	N/A	N/A	N/A	N/A	N/A	N/A	N/A	N/A	N/A	N/A	N/A	N/A	N/A	N/A	N/A	N/A	N/A	N/A	N/A	N/A	N/A	One month following the ureteric stent in placement, her renal function continued to deteriorate and she presented with urosepsis.	N/A	Intermittent pain and severe haematuria and anemia for which she required a transfusion.
Wu, Peng, et al. “Clinical Staging of Ketamine-Associated Urinary Dysfunction: a Strategy for Assessment and Treatment.” World Journal of Urology, vol. 34, no. 9, 2016, pp. 1329–1336., doi:10.1007/s00345-016-1759-9.	Retrospective Review	2008-2014	10	8	2	24.7	4.8	N/A	Liver function (ALT γ-GT), bladder change (bladder wall thickening, decreased capacity), bladder change (bladder wall thickening, decreased capacity), hydronephrosis,excretion obstruction or decreased GFR.	Augmentation cystoplasty or cystectomy with urinary diversion if pharmacotherapy and hydrodistention were ineffective after a three-month follow-up . Five of the 10 patients in stage III and with a functional bladder volume <100 mL rapidly progressed to upper urinary tract involvement 3 months after receiving conservative therapy and ultimately underwent sigmoid augmentation cystoplasty. One pati…	10	188.6	35.6	Improved	N/A	N/A	N/A	N/A	N/A	N/A	25.4	Improved	10.6	Improved	N/A	N/A	N/A	N/A	N/A	N/A	N/A	N/A	N/A	N/A	N/A	N/A	N/A	n/A	N/A	N/A	N/A	N/A
Yee, Chi-Hang, et al. “Clinical Outcome of a Prospective Case Series of Patients With Ketamine Cystitis Who Underwent Standardized Treatment Protocol.” Urology, vol. 86, no. 2, 2015, pp. 236–243., doi:10.1016/j.urology.2015.05.003.	Case Study	2011-2014	2	N/A	N/A	N/A	N/A	N/A	N/A	One patient went for hydrodistension, and another patient went for robotic-assisted laparoscopic augmenta- tion cystoplasty	N/A	N/A	N/A	N/A	N/A	N/A	N/A	N/A	N/A	N/A	N/A	N/A	N/A	N/A	N/A	N/A	N/A	N/A	N/A	N/A	N/A	N/A	N/A	N/A	N/A	N/A	N/A	N/A	N/A	N/A	N/A	Symptom recurred soon after the procedure
Kidger, Elizabeth, et al. “A Rare Urachal Cyst in a Case of Ketamine-Induced Cystitis Provides Mechanistic Insights.” Urology, vol. 90, 2016, doi:10.1016/j.urology.2015.12.015.	Case Report	N/A	1	1	N/A	30	8	Urinary frequency was debilitating, with a painful urge to void every 30 minutes and persisting through the night.	End-stage bladder disease that was unlikely to improve with medical therapy	Subtotal cystectomy and substitution cystoplasty	N/A	N/A	N/A	N/A	N/A	N/A	N/A	N/A	N/A	N/A	N/A	N/A	N/A	N/A	N/A	N/A	N/A	N/A	N/A	N/A	N/A	N/A	40	N/A	N/A	N/A	N/A	N/A	N/A	N/A	N/A	N/A
Jhang, Jia-Fong, et al. “Histopathological Characteristics of Ketamine-Associated Uropathy and Their Clinical Association.” Neurourology and Urodynamics, vol. 37, no. 5, 2018, pp. 1764–1772., doi:10.1002/nau.23514.	Retrospective Review	2011-2016	26	N/A	N/A	N/A	3.06	Lower urinary tract symptoms, including bladder pain, urinary frequency, urgency, and incontinence.	N/A	26 patients had severe KU and underwent AE. Seven of our severe KU patients had hydronephrosis (four unilateral and six bilateral). Four patients with severe KU also underwent ureteral reimplantation due to ureteral obstruction and severe hydronephrosis.	7	N/A	N/A	N/A	N/A	N/A	N/A	N/A	N/A	N/A	N/A	N/A	N/A	N/A	61	N?A	N/A	N/A	N/A	N/A	N/A	N/A	N/A	141.6	N/A	N/A	N/A	N/A	N/A	N/A	Some of the patients with KU began using ketamine again after AE, and their KU symptoms recurred. These patients underwent endoscopic biopsy of the augmented neobladder.	N/A
Hanno, Philip. “Faculty of 1000 Evaluation for 'Street Ketamine'-Associated Bladder Dysfunction: a Report of Ten Cases.” F1000 - Post-Publication Peer Review of the Biomedical Literature, 2007, doi:10.3410/f.1089463.544709.	Retrospective Review	2000-2007	1	1	0	30	2	Dysuria, frequency (having to void once every 15 minutes), urgency, urge incontinence, and painful haematuria.	N/A	Augmentation enterocystoplasty	1	220	N/A	N/A	N/A	N/A	N/A	N/A	N/A	N/A	N/A	N/A	N/A	N/A	N/A	N/A	N/A	N/A	N/A	N/A	N/A	N/A	N/A	N/A	N/A	N/A	N/A	N/A	N/A	N/A	Despite our advice, he continued to abuse ketamine after the augmentation enterocystoplasty, and was admitted 3 months later in acute renal failure with a serum creatinine of 554 μmol/L and oliguria. An urgent ultrasound of the kidneys revealed gross bilateral hydronephrosis so bilateral percutaneous nephrostomy drainage was performed. The patient’s serum creatinine then improved slowly, falling …	N/A
Misra, Saumya, et al. “Ketamine Cystitis: Practical Considerations in Management.” Scandinavian Journal of Urology, vol. 48, no. 5, 2014, pp. 482–488., doi:10.3109/21681805.2014.909530.	Retrospective Review	2008-2013	1	1	0	41	5	LUTS, haematuria and abdominal pain to varying degrees.	Unrelenting pain and urinary symptoms	Subtotal cystectomy and orthotopic bladder reconstruction	1	N/A	N/A	N/A	N/A	N/A	N/A	N/A	N/A	N/A	N/A	N/A	N/A	N/A	N/A	N/A	N/A	N/A	N/A	N/A	N/A	N/A	N/A	N/A	1	0	N/A	N/A	N/A	0	0	0
Cheng, Nicole Miu-Yee, et al. “Psoas Hitch and Ureteral Re-Implantation in an Augmented Bladder with Ketamine Uropathy: A Case Report.” Surgical Practice, vol. 21, no. 1, 2017, pp. 51–53., doi:10.1111/1744-1633.12228.	Case Report	0	1	0	1	28	8	Lower urinary tract symptoms, including urinary frequency, urgency and uri- nary incontinence.	Symptoms refractory to anticholinergic medications, opioid analgesics and intravesical botulinum toxin injection.	Robot-assisted augmentation cysto- plasty was performed using ileal segment.	0	N/A	N/A	N/A	N/A	N/A	N/A	N/A	N/A	N/A	N/A	N/A	N/A	N/A	35	250	N/A	N/A	N/A	N/A	N/A	N/A	N/A	N/A	N/A	N/A	N/A	N/A	N/A	0	4 years after the operation, she resumed ketamine consumption and developed progressive left loin pain. Computed tomography urogram showed left hydronephrosis with diffuse urothelial thickening over the left distal ureter. Cystoscopy and retrograde pyelogram confirmed a left ureteric stricture extending from the lower border of the sacroiliac joint down to the vesicoureteral junction. Open excisi…	0
Chiew, Yeong-Woei, and Chwei-Shiun Yang. “The Case ∣ Disabling Frequent Urination in a Young Adult.” Kidney International, vol. 76, no. 1, 2009, pp. 123–124., doi:10.1038/ki.2009.139.	Case Report	0	1	1	0	25	4	Refractory dysuria, gross hematuria, and frequent urination over the past 2 years.	Severe disabling frequent urination.	Augmentation enterocystoplasty	0	N/A	N/A	N/A	N/A	N/A	N/A	N/A	N/A	N/A	N/A	N/A	N/A	N/A	N/A	N/A	N/A	N/A	N/A	N/A	N/A	N/A	N/A	N/A	N/A	N/A	N/A	N/A	N/A	N/A	N/A	N/A
Cottrell, Angela M., and David A. Gillatt. “Ketamine-Associated Urinary Tract Pathology: The Tip of the Iceberg for Urologists?” British Journal of Medical and Surgical Urology, vol. 1, no. 3, 2008, pp. 136–138., doi:10.1016/j.bjmsu.2008.08.005.	Case Report	0	1	1	0	27	N/A	Severe suprapubic pain, urgency, frequency and haematuria	Unable to achieve symptomatic relief with opiate analgesia, antispasmodics and anticholinergic medication.	Cystoprostatectomy and neobladder formation	N/A	N/A	N/A	N/A	N/A	N/A	N/A	N/A	N/A	N/A	N/A	N/A	N/A	N/A	N/A	N/A	N/A	N/A	N/A	N/A	N/A	N/A	N/A	N/A	N/A	N/A	N/A	N/A	N/A	Unilateral abnormality of the distal ureter on IVU possible stricture	0	0
Hopcroft, S. A., et al. “Ureteric Intestinal Metaplasia in Association with Chronic Recreational Ketamine Abuse.” Journal of Clinical Pathology, vol. 64, no. 6, 2011, pp. 551–552., doi:10.1136/jcp.2010.087171.	Case Report	0	1	1	0	37	12	Debilitating urinary urgency and frequency.	Renal function deterioration.	Bilateral nephrostomies, right nephrectomy was performed with anastomosis of the distal ileal conduit and the left renal pelvis.	1	N/A	small	N/A	N/A	N/A	N/A	N/A	N/A	N/A	N/A	N/A	N/A	N/A	N/A	N/A	N/A	N/A	N/A	N/A	N/A	N/A	N/A	N/A	N/A	N/A	N/A	N/A	N/A	N/A	N/A	N/A
Shahzad, K., et al. “Analgesic Ketamine Use Leading to Cystectomy: A Case Report.” British Journal of Medical and Surgical Urology, vol. 5, no. 4, 2012, pp. 188–191., doi:10.1016/j.bjmsu.2011.06.005.	Case Report	0	1	1	0	52	4	Severe bladder pain, dysuria, intermittent haematuria, frequency of up to 40 times per day and nocturia.	Symptoms persisted	Nerve sparing cysto-prostatectomy and ileal conduit formation	N/A	N/A	N/A	N/A	N/A	N/A	N/A	N/A	N/A	N/A	N/A	N/A	N/A	N/A	N/A	N/A	N/A	N/A	N/A	N/A	N/A	N/A	N/A	N/A	N/A	N/A	N/A	N/A	1	0	0	0
Tan S, Zhu X, Zheng Z, Zheng L, Kang Y, Tang Z. Comparison of bladder autoaugmentation by transurethral vesicomyotomy and hydrodistention for ketamine cystitis. Transl Androl Urol. 2021 Jun;10(6):2351-2361. doi: 10.21037/tau-21-188. PMID: 34295722; PMCID: PMC8261435.	Retrospective review	2014-2019	53	39	14	25	3.2	N/A	Upper tract deterioration, maximum cystometric capacity (MCC) <150 mL, bladder compliance <30 mL/cmH2O, refractory and/or relapse KC.	Bladder augmentation by transurethral vesicomyotomy (BATV) and bladder hydrodistention	N/A	N/A	92.2	281	9.2	17.5	15.4	46.3	N/A	N/A	N/A	N/A	N/A	N/A	N/A	N	N/A	N/A	N/A	N/A	N/A	N/A	N/A	N/A	N/A	N/A	N/A	N/A	12	10	N/A	N/A

## Sheet: No Data
Refrence	Type of Article	Year Range	# of Patients That Underwent Surgery	# of Males	# of Females	Avearge Age	Duration of Ketamine Use in Years	Symptoms	Indications for Surgery	Type of Surgery	Follow Up (Months)	Complications	Reoperations Open/ robotic/ laproscopic Endoscopic/ percotanious	Post-op Symptoms
Jhang, Jia-Fong, et al. “Patient Characteristics for Different Therapeutic Strategies in the Management Ketamine Cystitis.” Neurourology and Urodynamics, vol. 36, no. 3, 2016, pp. 687–691., doi:10.1002/nau.22996.	Case Study	2007-2015	28	11	17	28.5	4.54	Dysuria, urinary urgency/ frequency, and bladder pain	MBC <300 ml with upper urinary tract damage. Intractable bladder symptoms after treatment. Urge to change bladder condition. Small functional bladder capacity persists.	Augmentation Enterocystoplasty	31.6	0	Ten patients who reused ketamine had persistent bladder pain or recurrent bladder pain after AE. One of them had to remove his native bladder because of intractable bladder pain.	Although all patients could void spontaneously after AE, three (two female and one male) needed CISC to empty their bladder. 2 had large PVR and 9 had Dysuria
Chung, Shiu-Dong, et al. “Augmentation Enterocystoplasty Is Effective in Relieving Refractory Ketamine-Related Bladder Pain.” Neurourology and Urodynamics, vol. 33, no. 8, 2013, pp. 1207–1211., doi:10.1002/nau.22477.	Case Study	2009-2012	14	4	10	26.7	3.82	Dysuria, urinary urgency/frequency, and bladder pain. low compliant bladder and suffered from aggravated bladder pain while the urine volume retained in the bladder increased.	All patients who underwent AE had a small cystometric bladder capacity (CBC) of less than 100ml, or low bladder compliance with or without VUR. The indications for ureteral reimplantation in this study were Gr 3–4 VUR at low intravesical pressure as demonstrated in VUDS, severe ureteral obstruction causing hydronephrosis. Ureteral reimplantation was not performed in patients with Gr 1 or 2 VUR.	Augmentation Enterocystoplasty (9) andUreteral Reimplantation (5)	17.4	No major complications noted	Postopera- tive cystoscopy was performed for specific indications includ-ing hematuria, refractory bladder pain or recurrent urinary tract infection.	Four patients had symptoms flared up after AE due to ketamine reuse. All of these four patients had bladder pain relapse and UTI recurrence, but their FBC remained improved as compared to baseline.
Peng, Chiung-Hui, et al. “Pregnancy With a Successful Vaginal Delivery Following Augmentation Enterocystoplasty for Ketamine Cystitis: A Case Report.” International Neurourology Journal, vol. 20, no. 4, 2016, pp. 371–373., doi:10.5213/inj.1632542.271.	Case Report	N/A	1	0	1	25	1	Urinary frequency, intermittent gross hematuria, lower abdominal pain (pain score, 8 out of 10) and frequent admissions due to acute pyelonephritis.	N/A	Augmentation Enterocystoplasty	6	N/A	N/A	N/A
Chen, Yen‐Chang, et al. “Vascular Fibrinoid Necrosis in the Urinary Bladder of Ketamine Abusers: A New Finding That May Provide a Clue to the Pathogenesis of Ketamine‐Induced Vesicopathy.” LUTS: Lower Urinary Tract Symptoms, vol. 11, no. 2, 2018, doi:10.1111/luts.12221.	Case Report	0	2	0	2	31	6.5	Increased urinary frequency and bladder pain for 7 years	N/A	Augmentation Enterocystoplasty	0.3	N/A	N/A	N/A
Lee, Yu Khun, and Hann-Chorng Kuo. “Clinical Outcome of Augmentation Enterocystoplasty for Patients with Ketamine-Induced Cystitis.” Urological Science, vol. 27, no. 2, 2016, doi:10.1016/j.urols.2016.05.130.	Retrospective Review	2009-2014	26	12	14	28.5	4.7	All patients presented with dysuria, urinary urgency/frequency, and bladder pain.	(CBC) of less than 100 mL or low bladder compliance with or without VUR	Augmentation Enterocystoplasty	26	Complications included postoperative intestinal obstruction in one patient, short-term urine leakage in one patient, and dysuria due to narrowing requiring transurethral incision of the enterovesical anastomosis in 2 patients	One of those who resued ketamine patients, the native bladder was removed because of intractable bladder pain.	Persistent or recurrent bladder pain was noted in 10 patients who reused ketamine after AE.
Zhong, Dewen, et al. “Bladder Leiomyosarcoma in a Patient with Chronic Ketamine Abuse: A Case Report.” Canadian Urological Association Journal, vol. 9, no. 7-8, 2015, p. 514., doi:10.5489/cuaj.2662.	Case Report	N/A	1	1	0	31	5	Macroscopic hematuria and suprapubic discomfort during micturition blood pressure of 131/96 mmHg and a heart rate of 103 bpm.	N/A	Augmentation Enterocystoplasty	24	N/A	N/A	N/A
Mui, Wing Ho, et al. “Primary Yolk Sac Tumour of the Urinary Bladder: A Case Report and Review of the Literature.” Oncology Letters, vol. 7, no. 1, 2013, pp. 199–202., doi:10.3892/ol.2013.1670.	Case Report	N/A	1	0	1	31	7	Bilateral hydronephrosis and gross haematuria	N/A	Radical cystectomy and T-pouch orthotopic substitution cystoplasty (neobladder)	N/A	N/A	Appendicitis with intra-abdominal abscess formation requiring laparotomy, intensive care and prolonged post-operative management.	Enlarged paraaortic lymph nodes
Sihra, Néha, et al. “The Effects of Recreational Ketamine Cystitis on Urinary Tract Reconstruction - a Surgical Challenge.” BJU International, vol. 121, no. 3, 2018, pp. 458–465., doi:10.1111/bju.14094.	Retrospective Review	2007-2017	15	N/A	N/A	N/A	N/A	Patients presented with bladder pain and severe LUTS; nine (20%) had visible haematuria. Three patients (6.8%) had a significantly impaired GFR (<35 mL/min/1.73 m2) on referral. One of these three patients with a GFR of 18 mL/min/1.73 m2 had their obstructive uropathy managed acutely with bilateral nephrostomy drainage	Refractory symptoms (generally functional capacity <200 mL), significant compliance loss (compliance pressures 40 cmH20 or worse) and/or upper tract compromise.	One patient elected to have an ileal conduit for bladder pain. Seven patients underwent cystectomy plus neobladder, of which four had a Mitrofanoff channel (apendix Stoma) and one underwent bilateral ureteric re-implantation. The remaining six patients underwent augmentation cystoplasty, of which four had a Mitrofanoff channel and two had concurrent ureteric re-implantation.	N/A	10 had one or more postoperative complication(s) requiring intervention, and three of these 10 had subsequent further complications. Complications included two uretero- ileal leaks, three ureteric strictures, one ileo-colonic anastomotic leak, one adhesional small bowel obstruction with ischaemia, two chronic renal failures, one high pressure detrusor overactivity (DO), and one urosepsis.	Ureteric re-implantation. Bilateral nephrostomies followed by antegrade stents. Intermittent self-catheterisation. Laparotomy, small bowel resection, adhesiolysis and ureteric re-implantation. Left kidney transplant. Nephrostomy, followed by ureteric stent. Laparotomy, peritoneal washout, drainage of subphrenic collection and end colostomy. Bilateral nephrostomies.	N/A
Raison, N. T. J., et al. “Autotransplantation for the Management of Ketamine Ureteritis.” Case Reports, vol. 2015, no. apr09 1, 2015, doi:10.1136/bcr-2014-207652.	Case Report	N/A	1	1	N/A	33	N/A	Persistent dysuria, frequency and frank haematuria.	Worsening symptoms	Subtotal cystectomy with Studer orthotopic reconstruction (neobladder)	N/A	Developed complete obstruction of the proximal right ureter.	Right autotransplantation was performed first. Mobilization was complicated by the inflamed ureter which was firmly adherent to the IVC. Two renal arteries and a single renal vein were divided, and the kidney was explanted and perfused. The renal arteries were anastomosed end-to-side to the right common and external iliac arteries. The renal vein was anastomosed to the right external iliac vein b…	Nephrogenic diabetes insipidus. In combination with bicarbonate loss from the ileal neobladder and resultant dehydration, there has been further deterioration of the patient’s renal function with an eGFR of 20 mL/min/1.73 m2.
Ng, Chi-Fai, et al. “Clinical Outcomes of Augmentation Cystoplasty in Patients Suffering from Ketamine-Related Bladder Contractures.” International Urology and Nephrology, vol. 45, no. 5, 2013, pp. 1245–1251., doi:10.1007/s11255-013-0501-4.	Retrospective Review	2006-2011	4	1	3	27	8	Irritative urinary symptoms, including frequency, nocturia, urgency and/or severe pelvic pain and dysuria.	Detrusor overactivity	Augmentation cystoplasty	35.3	Strictures (Patients 1 and 2) after surgery, which may have contributed to the renal impairment [serum creatinine levels: Patient 1—raised from a post-operative level of 173 mmol/L (GFR = 43 mL/min/1.73 m2) to 1,067 mmol/L (GFR = 5 mL/min/1.73 m2) and Patient 2— raised from a post-operative level of 83 mmol/L (GFR = 81 mL/min/1.73 m2) to 145 mmol/L (GFR = 42 mL/min/1.73 m2)].	Patient 1 underwent surgery and his serum creatinine level improved to 350 mmol/ L (GFR = 19 mL/min/1.73 m2;).	Two patients required clean intermittent catheterization
Yong, Guo Liang, et al. “Resonance Metallic Ureteric Stent in a Case of Ketamine Bladder Induced Bilateral Ureteric Obstruction with One Year Follow Up.” International Journal of Surgery Case Reports, vol. 8, 2015, pp. 49–51., doi:10.1016/j.ijscr.2015.01.008.	Case Report	N/A	1	N/A	1	31	N/A	Severe lower urinary tract symptoms and haematuria and intermittent urinary tract infections.	Sepsis, acute kidney injury, or pyonephrosis.	Ilateral nephrostomy drainage	N/A	One month following the ureteric stent in placement, her renal function continued to deteriorate and she presented with urosepsis.	N/A	Intermittent pain and severe haematuria and anemia for which she required a transfusion.
Wu, Peng, et al. “Clinical Staging of Ketamine-Associated Urinary Dysfunction: a Strategy for Assessment and Treatment.” World Journal of Urology, vol. 34, no. 9, 2016, pp. 1329–1336., doi:10.1007/s00345-016-1759-9.	Retrospective Review	2008-2014	10	8	2	24.7	4.8	N/A	Liver function (ALT γ-GT), bladder change (bladder wall thickening, decreased capacity), bladder change (bladder wall thickening, decreased capacity), hydronephrosis,excretion obstruction or decreased GFR.	Augmentation cystoplasty or cystectomy with urinary diversion if pharmacotherapy and hydrodistention were ineffective after a three-month follow-up . Five of the 10 patients in stage III and with a functional bladder volume <100 mL rapidly progressed to upper urinary tract involvement 3 months after receiving conservative therapy and ultimately underwent sigmoid augmentation cystoplasty. One pati…	N/A	N/A	N/A	N/A
Yee, Chi-Hang, et al. “Clinical Outcome of a Prospective Case Series of Patients With Ketamine Cystitis Who Underwent Standardized Treatment Protocol.” Urology, vol. 86, no. 2, 2015, pp. 236–243., doi:10.1016/j.urology.2015.05.003.	Case Study	2011-2014	2	N/A	N/A	N/A	N/A	N/A	N/A	One patient went for hydrodistension, and another patient went for robotic-assisted laparoscopic augmenta- tion cystoplasty	N/A	N/A	N/A	Symptom recurred soon after the procedure
Kidger, Elizabeth, et al. “A Rare Urachal Cyst in a Case of Ketamine-Induced Cystitis Provides Mechanistic Insights.” Urology, vol. 90, 2016, doi:10.1016/j.urology.2015.12.015.	Case Report	N/A	1	1	N/A	30	8	Urinary frequency was debilitating, with a painful urge to void every 30 minutes and persisting through the night.	End-stage bladder disease that was unlikely to improve with medical therapy	Subtotal cystectomy and substitution cystoplasty	N/A	N/A	N/A	N/A
Jhang, Jia-Fong, et al. “Histopathological Characteristics of Ketamine-Associated Uropathy and Their Clinical Association.” Neurourology and Urodynamics, vol. 37, no. 5, 2018, pp. 1764–1772., doi:10.1002/nau.23514.	Retrospective Review	2011-2016	26	N/A	N/A	N/A	3.06	Lower urinary tract symptoms, including bladder pain, urinary frequency, urgency, and incontinence.	N/A	26 patients had severe KU and underwent AE. Seven of our severe KU patients had hydronephrosis (four unilateral and six bilateral). Four patients with severe KU also underwent ureteral reimplantation due to ureteral obstruction and severe hydronephrosis.	N/A	N/A	Some of the patients with KU began using ketamine again after AE, and their KU symptoms recurred. These patients underwent endoscopic biopsy of the augmented neobladder.	N/A
Hanno, Philip. “Faculty of 1000 Evaluation for 'Street Ketamine'-Associated Bladder Dysfunction: a Report of Ten Cases.” F1000 - Post-Publication Peer Review of the Biomedical Literature, 2007, doi:10.3410/f.1089463.544709.	Retrospective Review	2000-2007	1	1	0	30	2	Dysuria, frequency (having to void once every 15 minutes), urgency, urge incontinence, and painful haematuria.	N/A	Augmentation enterocystoplasty	N/A	N/A	Despite our advice, he continued to abuse ketamine after the augmentation enterocystoplasty, and was admitted 3 months later in acute renal failure with a serum creatinine of 554 μmol/L and oliguria. An urgent ultrasound of the kidneys revealed gross bilateral hydronephrosis so bilateral percutaneous nephrostomy drainage was performed. The patient’s serum creatinine then improved slowly, falling …	N/A
Misra, Saumya, et al. “Ketamine Cystitis: Practical Considerations in Management.” Scandinavian Journal of Urology, vol. 48, no. 5, 2014, pp. 482–488., doi:10.3109/21681805.2014.909530.	Retrospective Review	2008-2013	1	1	0	41	5	LUTS, haematuria and abdominal pain to varying degrees.	Unrelenting pain and urinary symptoms	Subtotal cystectomy and orthotopic bladder reconstruction	N/A	0	0	0
Cheng, Nicole Miu-Yee, et al. “Psoas Hitch and Ureteral Re-Implantation in an Augmented Bladder with Ketamine Uropathy: A Case Report.” Surgical Practice, vol. 21, no. 1, 2017, pp. 51–53., doi:10.1111/1744-1633.12228.	Case Report	0	1	0	1	28	8	Lower urinary tract symptoms, including urinary frequency, urgency and uri- nary incontinence.	Symptoms refractory to anticholinergic medications, opioid analgesics and intravesical botulinum toxin injection.	Robot-assisted augmentation cysto- plasty was performed using ileal segment.	N/A	0	4 years after the operation, she resumed ketamine consumption and developed progressive left loin pain. Computed tomography urogram showed left hydronephrosis with diffuse urothelial thickening over the left distal ureter. Cystoscopy and retrograde pyelogram confirmed a left ureteric stricture extending from the lower border of the sacroiliac joint down to the vesicoureteral junction. Open excisi…	0
Chiew, Yeong-Woei, and Chwei-Shiun Yang. “The Case ∣ Disabling Frequent Urination in a Young Adult.” Kidney International, vol. 76, no. 1, 2009, pp. 123–124., doi:10.1038/ki.2009.139.	Case Report	0	1	1	0	25	4	Refractory dysuria, gross hematuria, and frequent urination over the past 2 years.	Severe disabling frequent urination.	Augmentation enterocystoplasty	N/A	N/A	N/A	N/A
Cottrell, Angela M., and David A. Gillatt. “Ketamine-Associated Urinary Tract Pathology: The Tip of the Iceberg for Urologists?” British Journal of Medical and Surgical Urology, vol. 1, no. 3, 2008, pp. 136–138., doi:10.1016/j.bjmsu.2008.08.005.	Case Report	0	1	1	0	27	N/A	Severe suprapubic pain, urgency, frequency and haematuria	Unable to achieve symptomatic relief with opiate analgesia, antispasmodics and anticholinergic medication.	Cystoprostatectomy and neobladder formation	N/A	Unilateral abnormality of the distal ureter on IVU possible stricture	0	0
Hopcroft, S. A., et al. “Ureteric Intestinal Metaplasia in Association with Chronic Recreational Ketamine Abuse.” Journal of Clinical Pathology, vol. 64, no. 6, 2011, pp. 551–552., doi:10.1136/jcp.2010.087171.	Case Report	0	1	1	0	37	12	Debilitating urinary urgency and frequency.	Renal function deterioration.	Bilateral nephrostomies, right nephrectomy was performed with anastomosis of the distal ileal conduit and the left renal pelvis.	N/A	N/A	N/A	N/A
Shahzad, K., et al. “Analgesic Ketamine Use Leading to Cystectomy: A Case Report.” British Journal of Medical and Surgical Urology, vol. 5, no. 4, 2012, pp. 188–191., doi:10.1016/j.bjmsu.2011.06.005.	Case Report	0	1	1	0	52	4	Severe bladder pain, dysuria, intermittent haematuria, frequency of up to 40 times per day and nocturia.	Symptoms persisted	Nerve sparing cysto-prostatectomy and ileal conduit formation	1	0	0	0
Tan S, Zhu X, Zheng Z, Zheng L, Kang Y, Tang Z. Comparison of bladder autoaugmentation by transurethral vesicomyotomy and hydrodistention for ketamine cystitis. Transl Androl Urol. 2021 Jun;10(6):2351-2361. doi: 10.21037/tau-21-188. PMID: 34295722; PMCID: PMC8261435.	Retrospective review	2014-2019	53	39	14	25	3.2	N/A	Upper tract deterioration, maximum cystometric capacity (MCC) <150 mL, bladder compliance <30 mL/cmH2O, refractory and/or relapse KC.	Bladder augmentation by transurethral vesicomyotomy (BATV) and bladder hydrodistention	12	10	N/A	N/A
